# Supplementary material for: Assessing the prior event rate ratio method via probabilistic bias analysis on a Bayesian network
Source: Stat Med. 2019 Dec 1;39(5):639–59. doi: 10.1002/sim.8435 (PMC7027899; doi:10.1002/sim.8435)
Supplement: Supplementary file 1 — SIM_8435‐Suppl‐0001.zip [file SIM-39-639-s001.zip]

Archive with 5 entries (5 files):
- analytic_DAG_v7.0.R
- Fig8_inputs.R
- PBA_tools.R
- Readme.docx
- run_PBA_and_plot.R
