# Supplementary material for: Assessing the prior event rate ratio method via probabilistic bias analysis on a Bayesian network
Source: Stat Med. 2019 Dec 1;39(5):639–59. doi: 10.1002/sim.8435 (PMC7027899; doi:10.1002/sim.8435)
Supplement: Supplementary file 1 — SIM_8435‐Suppl‐0001.zip [file SIM-39-639-s001.zip › analytic_DAG_v7.0.R]

# v2.1:  Replacing single rate r_C with baseline and obs rates, r_C0 and r_C2
# v2.2: Corrected mistake of probabilities not taking the value of the variable itself as input, e.g. P_C0 doesn't take
#       C0 as an input, and rather assumes it's always T
# v2.3: Add option to calculate probabilities via Monte Carlo as a check
# [...didn't document a few versions...]
# v5: All root-finding appears to be working
# v6: Wrap "uniroot" in "try" so that cases of nonexistent roots can be handled
# v6.1: Add function to do the probabilistic bias analysis (PBA)
# v6.2: Change how P_C1 is computed, in keeping with the fact that C_0 and C_1 are only split in order 
#       to make a bi-directional edge unidirectional
# v6.3: Modify again how P_C1 is computed, after further thought (see Flu->VA HD II notes, April 13 2019).
#       More specifically, this change (i) redefines what RR_Y1_C1 means, and (ii) removes r_C1
# v6.4: [modifying PBA_analytic_adjust...]
# v6.7: had to roll back to v6.4 because v6.5, v6.6 broken.  Starting from v6.4, implement scaling r_C2_Y2 to r_C0_Y1
# v6.8: Add P_recover, F_new
# v6.9: Added ability to choose PBA targets from distribution (obtained by assuming a Poisson
#       distribution for each of the event counts, as was done in the VA PERR paper)
# v7.0: Added ability to specify RR_Y1_C1 as a factor F times RR_C0_Y1 (e.g. set F <= 1 in order to constrain
#       RR_Y1_C1 <= RR_C0_Y1)
#----------

# Outer wrapper function for doing probabilistic bias analysis (PBA)
DAG_PBA_analytic_adjust <- function(Nreps,PBA_input_list) {
  
  
  require(doSNOW)
  require(foreach)
  # require(matrixStats)
  
  cl <- makeCluster (10) # [set to computer's number of cores]
  registerDoSNOW(cl)
  
  # [For debugging, uncomment serial "do" version, comment parallel "dopar" version]
  # output_frame <- foreach(i=1:Nreps, .combine = rbind, .export=ls(.fraGlobalEnv))  %do% DAG_PBA_analytic_adjust_realization(PBA_input_list)
  output_frame <- foreach(i=1:Nreps, .combine = rbind, .export=ls(.GlobalEnv))  %dopar% DAG_PBA_analytic_adjust_realization(PBA_input_list)
  
  
  # colnames(output_frame) <- output_names_vector
  
  # All the realizations which had an invalid prior-period RR (i.e. the adjusted RR didn't fall within
  # its specified input range) had their row in output_frame set to all NAs.
  # Remove these.
  output_frame <-subset(output_frame,!is.na(output_frame[,length(output_frame)]))
  
  return(output_frame)
}

#----------
# Perform a single realization of the PBA: Do a random draw of inputs from the prescribed ranges, then perform the needed adjustments.
DAG_PBA_analytic_adjust_realization <- function(PBA_input_list) {
  # Draw the inputs:
  inputs_frame_line <- PBA_draw(PBA_input_list)

# Draw target values from the result distribution (all rates assumed Poisson-distributed)
# of the VA PERR paper:
  target_list <- draw_PERR_paper_result()

  # Compute r_Y1, r_X, r_Y2, RR_X_Y2:
  
  # output_frame_line <- io_frame_row_adjusted(inputs_frame_line,PBA_input_list$R_Y1_HD,PBA_input_list$R_Y1_SD,PBA_input_list$R_X,PBA_input_list$R_Y2_HD,PBA_input_list$R_Y2_SD)
  output_frame_line <- io_frame_row_adjusted(inputs_frame_line,target_list$prior_rate_HD,target_list$prior_rate_SD,target_list$prior_vacc_ratio,target_list$post_rate_HD,target_list$post_rate_SD)
  return(output_frame_line)
  
}

#--------------------------------------
PBA_draw <- function(PBA_input_list) {
  range_mins <- c(subset(min_RRs, !is.na(min_RRs)),min_rates)
  range_maxs <- c(subset(max_RRs, !is.na(max_RRs)),max_rates)
  
  inputs_vector <- runif(length(range_mins),range_mins,range_maxs)
  derived_quantities_vector <- data.frame(matrix(rep(NA,11),nrow=1, ncol=11))
  
  derived_quantities_vector <- data.frame("E(Y1,X)"=NA, "E(Y1,~X)"=NA, "E(Y2,X)"=NA, "E(Y2,~X)"=NA, "E(X)"=NA, 
"E(Y1|X)"=NA, "E(Y1|~X)"=NA, "E(Y2|X)"=NA, "E(Y2|~X)"=NA, "E(Y1)"=NA, "E(Y2)"=NA,
"RR_prior"=NA,"RR_post"=NA,"PERR"=NA,"True_over_PERR"=NA)
  inputs_only <- data.frame(matrix(inputs_vector,nrow=1,ncol=length(inputs_vector)))
  inputs_frame_line <- data.frame(inputs_only, derived_quantities_vector)
  colnames(inputs_frame_line) <- output_names_vector

# Go back and rescale some things, depending on what options are set:  
# 1) scale RR_C2_Y2 to RR_C0_Y1, if this option is set:
  if(PBA_input_list$use_F_RR_C_Y2) {
    scale_factor <- runif(1,PBA_input_list$range_F_RR_C_Y2[1],PBA_input_list$range_F_RR_C_Y2[2])
    inputs_frame_line$RR_C2_Y2 <- inputs_frame_line$RR_C0_Y1*scale_factor
  }
# 2) scale r_C2 to r_C0, if that option is set:
  if (PBA_input_list$use_F_new) {
    F_new <- runif(1,PBA_input_list$range_F_new[1], PBA_input_list$range_F_new[2])
    inputs_frame_line$r_C2 <- F_new*inputs_frame_line$r_C0
  }
  if(PBA_input_list$use_F_RR_Y1_C1) {
    scale_factor <- runif(1,PBA_input_list$range_F_RR_Y1_C1[1], PBA_input_list$range_F_RR_Y1_C1[2])
    inputs_frame_line$RR_Y1_C1 <- scale_factor*(inputs_frame_line$RR_C0_Y1 - 1) + 1
  }
  
  if(PBA_input_list$use_P_recovery) {
    P_recovery <- runif(1,PBA_input_list$range_P_recovery[1], PBA_input_list$range_P_recovery[2])
    RR_C1_C2 <- (1-P_recovery)/inputs_frame_line$r_C2
    inputs_frame_line$RR_C1_C2 <- RR_C1_C2
  }
  
  return(inputs_frame_line)
}


analytic_DAG <- function(input_list, MC_switch, MC_realizations) {
  
  require(doSNOW)
  require(foreach)
  require(parallel)
  
  # Extract the inputs ranges and increments, turn them into vectors
  RR_C0_Y1 <- input_list[["RR_C0_Y1"]]
  RR_C0_Y1_subst <- input_list[["RR_C0_Y1_subst"]]
  RR_C0_Y1_vec <- seq(RR_C0_Y1[1],RR_C0_Y1[2],RR_C0_Y1[3])
  RR_C0_Y1_len <- length(RR_C0_Y1_vec)
  Nlines <- RR_C0_Y1_len
  
  RR_C0_C1 <- input_list[["RR_C0_C1"]]
  RR_C0_C1_subst <- input_list[["RR_C0_C1_subst"]]
  RR_C0_C1_vec <- seq(RR_C0_C1[1],RR_C0_C1[2],RR_C0_C1[3])
  RR_C0_C1_len <- length(RR_C0_C1_vec)
  Nlines <- Nlines*RR_C0_C1_len
  
  RR_Y1_C1 <- input_list[["RR_Y1_C1"]]
  RR_Y1_C1_subst <- input_list[["RR_Y1_C1_subst"]]
  RR_Y1_C1_vec <- seq(RR_Y1_C1[1],RR_Y1_C1[2],RR_Y1_C1[3])
  RR_Y1_C1_len <- length(RR_Y1_C1_vec)
  Nlines <- Nlines*RR_Y1_C1_len
  
  # RR_C_X <- input_list[["RR_C_X"]]
  # RR_C_X_subst <- input_list[["RR_C_X_subst"]]
  # RR_C_X_vec <- seq(RR_C_X[1],RR_C_X[2],RR_C_X[3])
  # RR_C_X_len <- length(RR_C_X_vec)
  
  # RR_C_Y2 <- input_list[["RR_C_Y2"]]
  # RR_C_Y2_subst <- input_list[["RR_C_Y2_subst"]]
  # RR_C_Y2_vec <- seq(RR_C_Y2[1],RR_C_Y2[2],RR_C_Y2[3])
  # RR_C_Y2_len <- length(RR_C_Y2_vec)
  
  RR_Y1_X <- input_list[["RR_Y1_X"]]
  RR_Y1_X_subst <- input_list[["RR_Y1_X_subst"]]
  RR_Y1_X_vec <- seq(RR_Y1_X[1],RR_Y1_X[2],RR_Y1_X[3])
  RR_Y1_X_len <- length(RR_Y1_X_vec)
  Nlines <- Nlines*RR_Y1_X_len
  
  RR_Y1_Y2 <- input_list[["RR_Y1_Y2"]]
  RR_Y1_Y2_subst <- input_list[["RR_Y1_Y2_subst"]]
  RR_Y1_Y2_vec <- seq(RR_Y1_Y2[1],RR_Y1_Y2[2],RR_Y1_Y2[3])
  RR_Y1_Y2_len <- length(RR_Y1_Y2_vec)
  Nlines <- Nlines*RR_Y1_Y2_len
  
  RR_C1_X <- input_list[["RR_C1_X"]]
  RR_C1_X_subst <- input_list[["RR_C1_X_subst"]]
  RR_C1_X_vec <- seq(RR_C1_X[1],RR_C1_X[2],RR_C1_X[3])
  RR_C1_X_len <- length(RR_C1_X_vec)
  Nlines <- Nlines*RR_C1_X_len
  
  RR_C1_C2 <- input_list[["RR_C1_C2"]]
  RR_C1_C2_subst <- input_list[["RR_C1_C2_subst"]]
  RR_C1_C2_vec <- seq(RR_C1_C2[1],RR_C1_C2[2],RR_C1_C2[3])
  RR_C1_C2_len <- length(RR_C1_C2_vec)
  Nlines <- Nlines*RR_C1_C2_len

  
  RR_X_Y2 <- input_list[["RR_X_Y2"]]
  RR_X_Y2_subst <- input_list[["RR_X_Y2_subst"]]
  RR_X_Y2_vec <- seq(RR_X_Y2[1],RR_X_Y2[2],RR_X_Y2[3])
  RR_X_Y2_len <- length(RR_X_Y2_vec)
  Nlines <- Nlines*RR_X_Y2_len
  
  RR_C2_Y2 <- input_list[["RR_C2_Y2"]]
  RR_C2_Y2_subst <- input_list[["RR_C2_Y2_subst"]]
  RR_C2_Y2_vec <- seq(RR_C2_Y2[1],RR_C2_Y2[2],RR_C2_Y2[3])
  RR_C2_Y2_len <- length(RR_C2_Y2_vec)
  Nlines <- Nlines*RR_C2_Y2_len

  r_C0 <- input_list[["r_C0"]]
  r_C0_subst <- input_list[["r_C0_subst"]]
  r_C0_vec <- seq(r_C0[1],r_C0[2],r_C0[3])
  r_C0_len <- length(r_C0_vec)
  Nlines <- Nlines*r_C0_len
  
  r_C1 <- input_list[["r_C1"]]
  r_C1_subst <- input_list[["r_C1_subst"]]
  r_C1_vec <- seq(r_C1[1],r_C1[2],r_C1[3])
  r_C1_len <- length(r_C1_vec)
  Nlines <- Nlines*r_C1_len
  
  r_C2 <- input_list[["r_C2"]]
  r_C2_subst <- input_list[["r_C2_subst"]]
  r_C2_vec <- seq(r_C2[1],r_C2[2],r_C2[3])
  r_C2_len <- length(r_C2_vec)
  Nlines <- Nlines*r_C2_len
  
  r_Y1 <- input_list[["r_Y1"]]
  r_Y1_subst <- input_list[["r_Y1_subst"]]
  r_Y1_vec <- seq(r_Y1[1],r_Y1[2],r_Y1[3])
  r_Y1_len <- length(r_Y1_vec)
  Nlines <- Nlines*r_Y1_len
  
  r_X <- input_list[["r_X"]]
  r_X_subst <- input_list[["r_X_subst"]]
  r_X_vec <- seq(r_X[1],r_X[2],r_X[3])
  r_X_len <- length(r_X_vec)
  Nlines <- Nlines*r_X_len
  
  r_Y2 <- input_list[["r_Y2"]]
  r_Y2_subst <- input_list[["r_Y2_subst"]]
  r_Y2_vec <- seq(r_Y2[1],r_Y2[2],r_Y2[3])
  r_Y2_len <- length(r_Y2_vec)
  Nlines <- Nlines*r_Y2_len
  
  # Total number of realizations:
  
  
  # Nlines <- RR_C_Y1_len*RR_C_X_len*RR_C_Y2_len*RR_Y1_X_len*RR_Y1_Y2_len*RR_X_Y2_len*r_C_len*r_Y1_len*r_X_len*r_Y2_len
  
  # Generate frame of inputs from the above, which each set being a different set of inputs:
  io_frame <- data.frame(matrix(ncol=30,nrow=Nlines))
  colnames(io_frame) <- c("RR_C0_Y1",
                          "RR_C0_C1",
                          "RR_Y1_C1",
                          "RR_Y1_X",
                          "RR_Y1_Y2",
                          "RR_C1_X",
                          "RR_C1_C2",
                          "RR_X_Y2",
                          "RR_C2_Y2",
                          "r_C0",
                          "r_C1",
                          "r_C2",
                          "r_Y1",
                          "r_X",
                          "r_Y2",
                          "E(Y1,X)",
                          "E(Y1,~X)",
                          "E(Y2,X)",
                          "E(Y2,~X)",
                          "E(X)",
                          "E(Y1|X)",
                          "E(Y1|~X)",
                          "E(Y2|X)",
                          "E(Y2|~X)",
                          "E(Y1)",
                          "E(Y2)",
                          "RR_base",
                          "RR_obs",
                          "PERR",
                          "PERR/true"
)

  line_num <- 1
  for(i1 in 1:RR_C0_Y1_len) {
    for(i2 in 1:RR_C0_C1_len) {
      for(i3 in 1:RR_Y1_C1_len) {
        for(i4 in 1:RR_Y1_X_len) {
          for(i5 in 1:RR_Y1_Y2_len) {
            for(i6 in 1:RR_C1_X_len) {
              for(i7 in 1:RR_C1_C2_len) {
                for(i8 in 1:RR_X_Y2_len) {
                  for(i9 in 1:RR_C2_Y2_len) {
                    for(i10 in 1:r_C0_len) {
                      for(i11 in 1:r_C1_len) {
                        for(i12 in 1:r_C2_len) {
                          for(i13 in 1:r_Y1_len) {
                            for(i14 in 1:r_X_len) {
                              for(i15 in 1:r_Y2_len) {
                                io_frame[line_num,"RR_C0_Y1"] = eval(parse(text=RR_C0_Y1_subst))
                                io_frame[line_num,"RR_C0_C1"] = eval(parse(text=RR_C0_C1_subst))
                                io_frame[line_num,"RR_Y1_C1"] = eval(parse(text=RR_Y1_C1_subst))
                                io_frame[line_num,"RR_Y1_X"] = eval(parse(text=RR_Y1_X_subst))
                                io_frame[line_num,"RR_Y1_Y2"] = eval(parse(text=RR_Y1_Y2_subst))
                                io_frame[line_num,"RR_C1_X"] = eval(parse(text=RR_C1_X_subst))
                                io_frame[line_num,"RR_C1_C2"] = eval(parse(text=RR_C1_C2_subst))
                                io_frame[line_num,"RR_X_Y2"] = eval(parse(text=RR_X_Y2_subst))
                                io_frame[line_num,"RR_C2_Y2"] = eval(parse(text=RR_C2_Y2_subst))
                                io_frame[line_num,"r_C0"] = eval(parse(text=r_C0_subst))
                                io_frame[line_num,"r_C1"] = eval(parse(text=r_C1_subst))
                                io_frame[line_num,"r_C2"] = eval(parse(text=r_C2_subst))
                                io_frame[line_num,"r_Y1"] = eval(parse(text=r_Y1_subst))
                                io_frame[line_num,"r_X"] = eval(parse(text=r_X_subst))
                                io_frame[line_num,"r_Y2"] = eval(parse(text=r_Y2_subst))
                            
                                line_num <- line_num + 1
                              }
                            }
                          }
                        }
                      }
                    }
                  }
                }
              }
            }
          }
        }
      }
    }
  }
  
  # Calculate analytically or via Monte Carlo, depending on how MC_switch is set:
  
  if(MC_switch){
    io_frame <- calc_MC(io_frame,MC_realizations)
  }
  else {
    io_frame <- calc_analytic(io_frame)
  }
  return(io_frame)
}

calc_analytic <- function(io_frame) {
  N <- nrow(io_frame)
  
  cl <- makeCluster (4) # [set to computer's number of cores]
  registerDoSNOW(cl)
  
  # temp_frame <- foreach(i=1:N, .combine=rbind, .export=ls(.GlobalEnv)) %dopar% calc_single_realization(io_frame[i,])
  temp_frame <- foreach(i=1:N, .combine=rbind, .export=ls(.GlobalEnv)) %do% calc_single_realization(io_frame[i,])
  io_frame <- temp_frame
  
  # for(i in 1:N) {
  #   io_frame_row <- calc_single_realization(io_frame[i,])
  #   io_frame[i,] <- io_frame_row
  # }
  return(io_frame)
}

calc_MC <- function(io_frame,MC_realizations) {
  N <- nrow(io_frame)
  
  cl <- makeCluster (4) # [set to computer's number of cores]
  registerDoSNOW(cl)
  
  # temp_frame <- foreach(i=1:N, .combine=rbind, .export=ls(.GlobalEnv)) %dopar% calc_single_realization(io_frame[i,])
  temp_frame <- foreach(i=1:N, .combine=rbind, .export=ls(.GlobalEnv)) %do% calc_single_realization_MC(io_frame[i,],MC_realizations)
  io_frame <- temp_frame
  
  # for(i in 1:N) {
  #   io_frame_row <- calc_single_realization(io_frame[i,])
  #   io_frame[i,] <- io_frame_row
  # }
  return(io_frame)
}

calc_single_realization <- function(io_frame_row) {

  #Compute the seven joint probabilities that we'll be needing and re-using:
  TF <- c(T,F)
  
  P_y1_x_y2 <- 0
  P_y1_x_Ny2 <- 0
  P_y1_Nx_y2 <- 0
  P_y1_Nx_Ny2 <- 0
  P_Ny1_x_y2 <- 0
  P_Ny1_Nx_y2 <- 0
  P_Ny1_x_Ny2 <- 0
  # Sum over all permutations of C0, C1 and C2:
  for(i in 1:2){
    for(j in 1:2) {
      for(k in 1:2){
        C0 <- TF[i]
        C1 <- TF[j]
        C2 <- TF[k]
        
        Y1 <- T
        X <- T
        Y2 <- T
        P_y1_x_y2 <- P_y1_x_y2 + Pjoint(io_frame_row,C0,Y1,C1,X,C2,Y2)
        Y2 <- F
        P_y1_x_Ny2 <- P_y1_x_Ny2 + Pjoint(io_frame_row,C0,Y1,C1,X,C2,Y2)  
        X <- F
        Y2 <- T
        P_y1_Nx_y2 <- P_y1_Nx_y2 + Pjoint(io_frame_row,C0,Y1,C1,X,C2,Y2) 
        Y2 <- F 
        P_y1_Nx_Ny2 <- P_y1_Nx_Ny2 + Pjoint(io_frame_row,C0,Y1,C1,X,C2,Y2)
        Y1 <- F
        X <- T
        Y2 <- T
        P_Ny1_x_y2 <- P_Ny1_x_y2 + Pjoint(io_frame_row,C0,Y1,C1,X,C2,Y2)
        X <- F
        P_Ny1_Nx_y2 <- P_Ny1_Nx_y2 + Pjoint(io_frame_row,C0,Y1,C1,X,C2,Y2)
        X <-T
        Y2 <- F
        P_Ny1_x_Ny2 <- P_Ny1_x_Ny2 + Pjoint(io_frame_row,C0,Y1,C1,X,C2,Y2)
        
      }
    }
  }

  io_frame_row["E(Y1,X)"] <- P_y1_x_y2 + P_y1_x_Ny2
  io_frame_row["E(Y1,~X)"] <- P_y1_Nx_y2 + P_y1_Nx_Ny2
  io_frame_row["E(Y2,X)"] <- P_y1_x_y2 + P_Ny1_x_y2
  io_frame_row["E(Y2,~X)"] <- P_y1_Nx_y2 + P_Ny1_Nx_y2
  io_frame_row["E(X)"] <- P_y1_x_y2 + P_y1_x_Ny2 + P_Ny1_x_y2 + P_Ny1_x_Ny2 # should be same as r_X
  # From the above:
  io_frame_row["E(Y1|X)"] <- io_frame_row["E(Y1,X)"]/io_frame_row["E(X)"]
  io_frame_row["E(Y1|~X)"] <- io_frame_row["E(Y1,~X)"]/(1-io_frame_row["E(X)"])
  io_frame_row["E(Y2|X)"] <- io_frame_row["E(Y2,X)"]/io_frame_row["E(X)"]
  io_frame_row["E(Y2|~X)"] <- io_frame_row["E(Y2,~X)"]/(1-io_frame_row["E(X)"])
  io_frame_row["E(Y1)"] <- io_frame_row["E(Y1,X)"] + io_frame_row["E(Y1,~X)"]
  io_frame_row["E(Y2)"] <- io_frame_row["E(Y2,X)"] + io_frame_row["E(Y2,~X)"]
  io_frame_row["RR_base"] <- io_frame_row["E(Y1|X)"]/io_frame_row["E(Y1|~X)"]
  io_frame_row["RR_obs"] <- io_frame_row["E(Y2|X)"]/io_frame_row["E(Y2|~X)"]
  io_frame_row["PERR"] <- io_frame_row["RR_obs"]/io_frame_row["RR_base"]
  io_frame_row["PERR/true"] <- io_frame_row["PERR"]/io_frame_row["RR_X_Y2"]
  
  
  return(io_frame_row)
}

calc_single_realization_MC <- function(io_frame_row, MC_realizations) {
  MC_frame <- data.frame(matrix(ncol=6,nrow=MC_realizations))
  
  colnames(MC_frame) <- c("C0","Y1","C1","X","C2","Y2")
  
  MC_frame["C0"] <- rbinom(MC_realizations,1,P_C0(io_frame_row,T)) > 0
  MC_frame["Y1"] <- rbinom(MC_realizations,1,P_Y1(io_frame_row,MC_frame[["C0"]],T)) > 0
  MC_frame["C1"] <- rbinom(MC_realizations,1,P_C1(io_frame_row,MC_frame[["C0"]],MC_frame[["Y1"]],T)) > 0
  MC_frame["X"] <- rbinom(MC_realizations,1,P_X(io_frame_row,MC_frame[["Y1"]],MC_frame[["C1"]],T)) > 0
  MC_frame["C2"] <- rbinom(MC_realizations,1,P_C2(io_frame_row,MC_frame[["C1"]],T)) > 0
  MC_frame["Y2"] <- rbinom(MC_realizations,1,P_Y2(io_frame_row,MC_frame[["Y1"]],MC_frame[["X"]],MC_frame[["C2"]],T)) > 0
  
  # Calculate the needed probabilities:
  
  temp1 <- subset(MC_frame, MC_frame["Y1"] ==T)
  io_frame_row["E(Y1,X)"] <- nrow(subset(MC_frame, MC_frame["Y1"] ==T & MC_frame["X"]==T))/MC_realizations
  io_frame_row["E(Y1,~X)"] <- nrow(subset(MC_frame, MC_frame["Y1"] ==T & MC_frame["X"]==F))/MC_realizations
  io_frame_row["E(Y2,X)"] <- nrow(subset(MC_frame, MC_frame["Y2"] ==T & MC_frame["X"]==T))/MC_realizations
  io_frame_row["E(Y2,~X)"] <- nrow(subset(MC_frame, MC_frame["Y2"] ==T & MC_frame["X"]==F))/MC_realizations
  io_frame_row["E(X)"] <- nrow(subset(MC_frame, MC_frame["X"] == T))/MC_realizations
  io_frame_row["E(Y1|X)"] <- io_frame_row["E(Y1,X)"]/io_frame_row["E(X)"]
  io_frame_row["E(Y1|~X)"] <- io_frame_row["E(Y1,~X)"]/(1-io_frame_row["E(X)"])
  io_frame_row["E(Y2|X)"] <- io_frame_row["E(Y2,X)"]/io_frame_row["E(X)"]
  io_frame_row["E(Y2|~X)"] <- io_frame_row["E(Y2,~X)"]/(1-io_frame_row["E(X)"])
  io_frame_row["E(Y1)"] <- io_frame_row["E(Y1,X)"] + io_frame_row["E(Y1,~X)"]
  io_frame_row["E(Y2)"] <- io_frame_row["E(Y2,X)"] + io_frame_row["E(Y2,~X)"]
  io_frame_row["RR_base"] <- io_frame_row["E(Y1|X)"]/io_frame_row["E(Y1|~X)"]
  io_frame_row["RR_obs"] <- io_frame_row["E(Y2|X)"]/io_frame_row["E(Y2|~X)"]
  io_frame_row["PERR"] <- io_frame_row["RR_obs"]/io_frame_row["RR_base"]
  io_frame_row["PERR/true"] <- io_frame_row["PERR"]/io_frame_row["RR_X_Y2"]
  

  return(io_frame_row)
}


# E_Y1_X_func <- function{io_frame_row,}

#   
io_frame_row_adjusted <- function(io_frame_row, R_y1_cond_x_target, R_y1_cond_Nx_target, R_x_target,
                                  R_y2_cond_x_target, R_y2_cond_Nx_target) {

  R_y1_target <- R_x_target*R_y1_cond_x_target + (1-R_x_target)*R_y1_cond_Nx_target
  R_y2_target <- R_x_target*R_y2_cond_x_target + (1-R_x_target)*R_y2_cond_Nx_target
  RR_obs_target <- R_y2_cond_x_target/R_y2_cond_Nx_target

  # Make adjustments one parameter at a time.  
  # If there is no viable solution, adjust_* will return "NA" for io_frame_row.  
  # Thus, each call to an adjust_* function is only made if no preceding call returned "NA":

  io_frame_row <- adjust_r_Y1(io_frame_row,R_y1_target)
  if(!is.na(io_frame_row[[1]])) {io_frame_row <- adjust_RR_C1_X(io_frame_row, R_y1_cond_x_target)}
  if(!is.na(io_frame_row[[1]])) {io_frame_row <- adjust_r_X(io_frame_row, R_x_target)}
  if(!is.na(io_frame_row[[1]])) {io_frame_row <- adjust_RR_X_Y2(io_frame_row, RR_obs_target)} 
  if(!is.na(io_frame_row[[1]])) {io_frame_row <- adjust_r_Y2(io_frame_row, R_y2_target)}
  

  # io_frame_row$r_Y1 <- r_Y1_adjusted
  # io_frame_row <- calc_single_realization(io_frame_row)

  
  
  # RR_C1_X_adjusted <- adjust_RR_C1_X(io_frame_row, R_y1_cond_x_target)
  # io_frame_row$RR_C1_X <- RR_C1_X_adjusted
  # io_frame_row <- calc_single_realization(io_frame_row)
  # browser()
  
  
  # RR_X_Y2_adjusted <- adjust_RR_X_Y2(io_frame_row, R_y2_cond_x_target)
  return(io_frame_row)
  
}

adjust_r_Y1  <- function(io_frame_row, R_y1_target) {
  error_R_y1 <- function(r_Y1,io_frame_row,R_y1_target) {
    io_frame_row["r_Y1"] <- r_Y1
    io_frame_row <- calc_single_realization(io_frame_row)
    R_y1 <- io_frame_row[["E(Y1)"]]
    error <- R_y1 - R_y1_target
    return(error)
  }
  r_Y1_adjusted <- try(uniroot(error_R_y1, c(0,1), io_frame_row, R_y1_target)[[1]])
  if (class(r_Y1_adjusted) == "try-error") {
    io_frame_row <- NA
  }
  io_frame_row$r_Y1 <- r_Y1_adjusted
  io_frame_row <- calc_single_realization(io_frame_row)
  return(io_frame_row)
}

adjust_r_X <- function(io_frame_row, R_x_target){
  error_R_x <- function(r_X, io_frame_row, R_x_target) {
    io_frame_row["r_X"] <- r_X
    io_frame_row <- calc_single_realization(io_frame_row)
    R_x <- io_frame_row[["E(X)"]]
    error <- R_x - R_x_target
    return(error)
  }
  r_X_adjusted <- try(uniroot(error_R_x,c(0,1), io_frame_row, R_x_target)[[1]], silent=TRUE)
  if(class(r_X_adjusted) == "try-error") {
    io_frame_row <- NA
  } 
  else {
    io_frame_row$r_X <- r_X_adjusted
    io_frame_row <- calc_single_realization(io_frame_row)
  }
  return(io_frame_row)
}

adjust_RR_C1_X <- function(io_frame_row, R_y1_cond_x_target) {
  error_R_y1_cond_x <- function(RR_C1_X, io_frame_row, R_y1_cond_x_target) {
    io_frame_row$RR_C1_X <- RR_C1_X
    io_frame_row <- calc_single_realization(io_frame_row)
    R_y1_cond_x <- io_frame_row$`E(Y1|X)`
    error <- R_y1_cond_x - R_y1_cond_x_target
    return(error)
  }
  RR_C1_X_adjusted <- try(uniroot(error_R_y1_cond_x,c(0,100), io_frame_row, R_y1_cond_x_target)[[1]], silent=TRUE)
  if (class(RR_C1_X_adjusted) == "try-error") {
    io_frame_row <- NA
    # io_frame_row$RR_C1_X <- RR_C1_X_adjusted
    # io_frame_row <- RR_C1_X_adjusted
  }
  else {
    io_frame_row$RR_C1_X <- RR_C1_X_adjusted
    io_frame_row <- calc_single_realization(io_frame_row)
  }
  return(io_frame_row)
}
# ABOVE APPEARS TO BE WORKING!

adjust_r_Y2 <- function(io_frame_row, R_y2_target) {
  error_R_y2 <- function(r_Y2, io_frame_row, R_y2_target) {
    io_frame_row$r_Y2 <- r_Y2
    io_frame_row <- calc_single_realization(io_frame_row)
    R_y2 <- io_frame_row$'E(Y2)'
    error <- R_y2 - R_y2_target
    return(error)
  }
  r_Y2_adjusted <- try(uniroot(error_R_y2, c(0,1), io_frame_row, R_y2_target)[[1]], silent=TRUE)
  if(class(r_Y2_adjusted) == "try-error") {
    io_frame_row <- NA
  }
  else {
    io_frame_row$r_Y2 <- r_Y2_adjusted
    io_frame_row <- calc_single_realization(io_frame_row)
  }
  return(io_frame_row)
}

adjust_RR_X_Y2 <- function(io_frame_row, RR_obs_target) {
  error_RR_obs <- function(RR_X_Y2, io_frame_row, RR_obs_target) {
    io_frame_row$RR_X_Y2 <- RR_X_Y2
    io_frame_row <- calc_single_realization(io_frame_row)
    RR_obs <- io_frame_row$RR_obs
    error <- RR_obs - RR_obs_target
    return(error)
  }
  RR_X_Y2_adjusted <- try(uniroot(error_RR_obs, c(1e-2, 1e2), io_frame_row, RR_obs_target)[[1]], silent=TRUE)
  if(class(RR_X_Y2_adjusted) == "try-error") {
    io_frame_row <- NA
  }
  else {
    io_frame_row$RR_X_Y2 <- RR_X_Y2_adjusted
    io_frame_row <- calc_single_realization(io_frame_row)
  }
  return(io_frame_row)
}
  
  

# error_R_y1 <- function(r_Y1,io_frame_row, R_y1_target) {
#   io_frame_row["r_Y1"] <- r_Y1
#   io_frame_row <- calc_single_realization(io_frame_row)
#   R_y1 <- io_frame_row[["E(Y1)"]]
#   error <- R_y1 - R_y1_target
#   # browser()
#   return(error)
# }


# Pjoint_Y2_X_Y1_C <- function(io_frame_row,C,Y1,X,Y2) {
Pjoint <- function(io_frame_row,C0,Y1,C1,X,C2,Y2) {

  Pjoint <- P_C0(io_frame_row,C0)*
    P_Y1(io_frame_row,C0,Y1)*
    P_C1(io_frame_row,C0,Y1,C1)*
    P_X(io_frame_row,Y1,C1,X)*
    P_C2(io_frame_row,C1,C2)*
    P_Y2(io_frame_row,Y1,X,C2,Y2)
  return(Pjoint)
}

# Probabilities:
P_C0 <- function(io_frame_row,C0) {
  r_C0 <- io_frame_row[["r_C0"]]
  P_c0 <- r_C0
  P_c0 <- ifelse(r_C0 >1, 1, P_c0)
  P <- C0*P_c0 + (1-C0)*(1-P_c0)
  return(P)
}

P_Y1 <- function(io_frame_row,C0,Y1) {
  r_Y1 <- io_frame_row[["r_Y1"]]
  RR_C0_Y1 <- io_frame_row[["RR_C0_Y1"]]
  P_y1 <- r_Y1*(1+C0*(RR_C0_Y1-1))
  P_y1 <- ifelse(P_y1 >1, 1, P_y1)
  P <- Y1*P_y1 + (1-Y1)*(1-P_y1)
  return(P)
}

P_C1 <- function(io_frame_row,C0,Y1,C1) {
  r_C0 <- io_frame_row[["r_C0"]]
  # NOTE: r_C1 is no longer used as of v6.3 (C1 is always true if C0 = T, and always F if C0=F AND Y1=F)
  # NOTE: RR_C0_Y1 is no longer used as of v6.3 
  RR_Y1_C1 <- io_frame_row[["RR_Y1_C1"]] 
  # "Additive probability", the difference between P_c0 and P_c1:
  P_c1_additive <- r_C0*(RR_Y1_C1-1)
  
  # New calculation of probability as of v6.3:
  # P(C1=T) = 0 if C0=F and Y1=F
  #         = P_c1_additive if C0=F and Y1=T r_C0*(RR_Y1_C1 - 1), C0=F and Y1 = T
  #         = 1 + P_c1_additive if C0=T and Y1=T
  #         = 1 if C0=T and Y1=F
  if(!C0 & !Y1) {
    P_c1 <- 0
  }
  else if (!C0 & Y1) {
    P_c1 <- P_c1_additive
  }
  else if(C0 & Y1) {
    P_c1 <- 1 + P_c1_additive
  }
  else { # remaining possibility: !C0 & !Y1
    P_c1 <- 1
  }
  # Constrain into [0,1]:
  if (P_c1 <0) {P_c1 <- 0}
  if (P_c1 >1) {P_c1 <- 1}
  
  P <- C1*P_c1 + (1-C1)*(1-P_c1)
  return(P)
}

P_X <- function(io_frame_row,Y1,C1,X) {
  r_X <- io_frame_row[["r_X"]]
  RR_C1_X <- io_frame_row[["RR_C1_X"]]
  RR_Y1_X <- io_frame_row[["RR_Y1_X"]]
  P_x <- r_X*(1+C1*(RR_C1_X-1))*(1+Y1*(RR_Y1_X-1))
  P_x <- ifelse(P_x >1, 1, P_x)
  P <- X*P_x + (1-X)*(1-P_x)
  return(P)
}

P_C2 <- function(io_frame_row,C1,C2) {
  r_C2 <- io_frame_row[["r_C2"]]
  RR_C1_C2 <- io_frame_row[["RR_C1_C2"]]
  P_c2 <- r_C2*(1+C1*(RR_C1_C2-1))
  P_c2 <- ifelse(P_c2 >1, 1, P_c2)
  P <- C2*P_c2 + (1-C2)*(1-P_c2)
  return(P)
}

P_Y2 <- function(io_frame_row,Y1,X,C2,Y2) {
  r_Y2 <- io_frame_row[["r_Y2"]]
  RR_C2_Y2 <- io_frame_row[["RR_C2_Y2"]]
  RR_Y1_Y2 <- io_frame_row[["RR_Y1_Y2"]]
  RR_X_Y2 <- io_frame_row[["RR_X_Y2"]]
  P_y2 <- r_Y2*(1+C2*(RR_C2_Y2-1))*(1+Y1*(RR_Y1_Y2-1))*(1+X*(RR_X_Y2-1))
  P_y2 <- ifelse(P_y2 >1, 1, P_y2)
  P <- Y2*P_y2 + (1-Y2)*(1-P_y2)
  return(P)
}

# MC_calc <- function(io_frame) {
#   MC_frame <- data.frame(matrix(ncol=6,nrow=MC_realizations))
#   return(io_frame)
# }

draw_PERR_paper_result <- function() {
  prior_person_weeks_SD <- 824251
  prior_events_SD <- 173
  prior_person_weeks_HD <- 420292
  prior_events_HD <- 136
  post_person_weeks_SD <- 1612773
  post_events_SD <- 480
  post_person_weeks_HD <- 797475
  post_events_HD <- 275
  
  draw_prior_events_SD <- rpois(1,prior_events_SD)
  draw_prior_events_HD <- rpois(1, prior_events_HD)
  draw_post_events_SD <- rpois(1, post_events_SD)
  draw_post_events_HD <- rpois(1, post_events_HD)
  
  draw_prior_rate_SD <- draw_prior_events_SD/prior_person_weeks_SD
  draw_prior_rate_HD <- draw_prior_events_HD/prior_person_weeks_HD
  draw_post_rate_SD <- draw_post_events_SD/post_person_weeks_SD
  draw_post_rate_HD <- draw_post_events_HD/post_person_weeks_HD
  
  draw_RR_prior <- draw_prior_rate_HD/draw_prior_rate_SD
  draw_RR_post <- draw_post_rate_HD/draw_post_rate_SD
  draw_PERR <- draw_RR_post/draw_RR_prior
  
  output <- list("prior_rate_HD"=draw_prior_rate_HD,
                 "prior_rate_SD"=draw_prior_rate_SD,
                 "post_rate_HD"=draw_post_rate_HD,
                 "post_rate_SD"=draw_post_rate_SD,
                 "prior_vacc_ratio"=prior_person_weeks_HD/(prior_person_weeks_HD+prior_person_weeks_SD),
                 "PERR"=draw_PERR
                 )
    
  
}

draw_PERR_paper_distr <- function(Ndraws){
  output_frame <- data.frame(matrix(nrow=Ndraws,ncol=1))
  colnames(output_frame) <- c("PERR")
  for (i in 1:Ndraws){
    output_list <- draw_PERR_paper_result()
    output_frame$PERR[i] <- output_list$PERR
  }
  return(output_frame)
}
