# Supplementary material for: Assessing the prior event rate ratio method via probabilistic bias analysis on a Bayesian network
Source: Stat Med. 2019 Dec 1;39(5):639–59. doi: 10.1002/sim.8435 (PMC7027899; doi:10.1002/sim.8435)
Supplement: Supplementary file 1 — SIM_8435‐Suppl‐0001.zip [file SIM-39-639-s001.zip › Fig8_inputs.R]

# 5) Starting from (3b), now make Precovery=0, Fnew=[1e-9, 0.1]

#---------------------------------------------------------------------------------------------------------------------
# VA study parameters:
N_HD <- 24682
N_SD <- 49091
N_pop <- N_HD + N_SD
vacc_fraction <- N_HD/N_pop


# Rate per person per week:
# Y1_per_person_per_week <- 2.483e-4
# Y2_per_person_per_week <- 3.133e-4

# Person-weeks at risk in baseline period:
PP_base_SD <- 806907
PP_base_HD <- 410975
# Person-weeks at risk in obs. period:
PP_obs_SD <- 1545705
PP_obs_HD <- 763554


#---------------------------------------------------------------------------------------------------------------------

attribute_name_vector <- c("C0", "Y1", "C1", "X", "C2", "Y2")
attribute_base_rate_name_vector <- c("r_C0", "r_C1", "r_C2", "r_Y1", "r_X", "r_Y2")
attribute_expectation_value_name_vector <- c("E(Y1,X)", "E(Y1,~X)", "E(Y2,X)", "E(Y2,~X)", "E(X)", 
                                             "E(Y1|X)", "E(Y1|~X)", "E(Y2|X)", "E(Y2|~X)", "E(Y1)", "E(Y2)")
attribute_PERR_name_vector <- c("RR_base", "RR_obs", "PERR", "PERR/true")

# attribute_rate_name_vector <- c("E(C0)", "E(Y1)","E(X)","E(Y2)")
# attribute_cond_TRUE_rate_name_vector <- c("E(C|X)","E(Y1|X)","---","E(Y2|X)")
# attribute_cond_FALSE_rate_name_vector <- c("E(C|~X)","E(Y1|~X)","---","E(Y2|~X)")

# discard_invalid_RRs determines whether or not we
# do the check for invalid prior RRs and discard them
discard_invalid_RRs <- TRUE
set_RR_C_Y2_eq_RR_C_Y1 <- FALSE
adjust_RR_X_Y1_only <- FALSE
# Instead of an absolute range for RR_C_Y2, do we specify a range for a factor F, 
# where RR_C_Y2 = F*RR_C_Y1?
use_F_RR_C_Y2 <- TRUE
range_F_RR_C_Y2 <- c(1,10)

# |||NEW in v7.0:|||
use_F_RR_Y1_C1 <- FALSE
range_F_RR_Y1_C1 <- c(0.36,0.56)
# ||||||||||||||||||

# Instead of an absolute range for RR_C1_C2, do we specify the probability that an individual 
# with C1=T will "recover" to C_2=F?
use_P_recovery <- TRUE
range_P_recovery <- (6/1000)*c(0.1, 0.6) # from Gill et al. 2011

# Instead of an absolute range for r_C2, do we specify the probability that an individual with C1=F will
# become C2=T (i.e. non-frail individual becomes "newly frail" between baseline and observation period)?  If so, 
# we specify this probability as a factor F_new times the probability that an individual starts out with C0=T.  
use_F_new <- FALSE
range_F_new <- c(1e-9,1e-9) # CAUTION: F_new can be arbitrarily small but it CANNOT be zero, otherwise Inf arises 

# NOTE: earlier drafts of VA paper have a MISLABELED TABLE 2- CAUTION!
# The rates below are the correct rates for "Hospitalizations, Pneumonia/Influenza"

R_Y1_SD <- 2.1/1e4
R_Y1_HD <- 3.24/1e4
R_Y2_SD <- 2.98/1e4
R_Y2_HD <- 3.45/1e4
# see above for vacc_fraction

# NEW for VA_PERR_best_guess: use range of [20, 60] per 1000 person-hours, over 1 year:
r_frail_min <- (6/1000)*1.9 # both from Gill et al. 2011: nonfrail-> transition rate, their Table 1
r_frail_max <- (6/1000)*4  

# Rates are r_C0, r_C1, r_C2, r_Y1, r_X, r_Y2
min_rates <- c(0.25, r_frail_min, r_frail_min, -1, -1, -1 )
max_rates <- c(0.75, r_frail_max, r_frail_max, -1, -1, -1)
# The number of the attribute on which to condition in the rate calculations.  (e.g. 4 if it's the third element
# of attribute_name_vector)
# This is the treatment attribute, i.e. X in our case.
cond_attrib <- 4

# NOTE: Arrange the three vectors below, RR_name_vector, min_RRs and max_RRS as square matrices for readibility.
# Diagonal and lower-triangular values must be NA, likewise any upper-triangular entries corresponding to non-existent links.

#                   C0  Y1            C1          X          C2           Y2
RR_name_vector <- c(NA, "RR_C0_Y1",  "RR_C0_C1",  NA,        NA,          NA,           # C0
                    NA,  NA,         "RR_Y1_C1", "RR_Y1_X",  NA,          "RR_Y1_Y2",   # Y1
                    NA,  NA,          NA,        "RR_C1_X",  "RR_C1_C2",  NA,           # C1
                    NA,  NA,          NA,         NA,        NA,          "RR_X_Y2",    # X 
                    NA,  NA,          NA,         NA,        NA,          "RR_C2_Y2",   # C2                                                                 # C2
                    NA,  NA,          NA,         NA,        NA,          NA)           # Y2                                                          # Y2

crit <- 0.30581
#                   C0  Y1            C1          X          C2           Y2
min_RRs <-        c(NA,  1.51,           1e9,       NA,        NA,          NA,           # C0
                    NA,  NA,          1.06,          0.9,         NA,          1,            # Y1
                    NA,  NA,          NA,         1,         1e9,        NA,           # C1
                    NA,  NA,          NA,         NA,        NA,          0.1,            # X 
                    NA,  NA,          NA,         NA,        NA,          1,            # C2                                                                 # C2
                    NA,  NA,          NA,         NA,        NA,          NA)           # Y2     

#                   C0  Y1            C1          X          C2           Y2

max_RRs <-        c(NA,  6.88,           1e9,       NA,        NA,          NA,           # C0
                    NA,  NA,          1.66,         1.1,         NA,          10,            # Y1
                    NA,  NA,          NA,         10,         1e9,        NA,           # C1
                    NA,  NA,          NA,         NA,        NA,          10,            # X 
                    NA,  NA,          NA,         NA,        NA,          10,            # C2                                                                 # C2
                    NA,  NA,          NA,         NA,        NA,          NA)           # Y2     

# Strip all the NAs out of RR_name_vector:
output_names_vector <- c(subset(RR_name_vector, !is.na(RR_name_vector)),
                         attribute_base_rate_name_vector, attribute_expectation_value_name_vector, attribute_PERR_name_vector)

# output_names_vector <- c(RR_name_vector[2:3],RR_name_vector[7:8],RR_name_vector[12],attribute_base_rate_name_vector)

# For setting RRs equal to other RRs [NOT USED AT THE MOMENT]:

RR_subst <- data.frame("target_x"=c("X2"), 
                       "target_y"=c("X3"), 
                       "source_x"=c("X1"),
                       "source_y"=c("X2"))

# NOTE: the matrices below are computed with DAG_monte_carlo, they're also calculated here so one 
# can inspect them to confirm everything's in the right place
min_RRs_matrix <- matrix(min_RRs, nrow=length(attribute_name_vector), ncol=length(attribute_name_vector), byrow=TRUE, dimnames=list(attribute_name_vector, attribute_name_vector))
max_RRs_matrix <- matrix(max_RRs, nrow=length(attribute_name_vector), ncol=length(attribute_name_vector), byrow=TRUE, dimnames=list(attribute_name_vector, attribute_name_vector))  

# Pack all of the above into one list [DON'T DO THIS FOR NOW]:
PBA_input_list <- list("N_pop"=N_pop,
                       "output_names_vector"=output_names_vector,
                       "min_rates"=min_rates,
                       "max_rates"=max_rates,
                       "cond_attrib"=cond_attrib,
                       "RR_name_vector"=RR_name_vector,
                       "min_RRs"=min_RRs,
                       "max_RRs"=max_RRs,
                       "RR_subst"=RR_subst,
                       "R_Y1_SD"=R_Y1_SD,
                       "R_Y1_HD"=R_Y1_HD,
                       "R_X"=vacc_fraction,
                       "R_Y2_SD"=R_Y2_SD,
                       "R_Y2_HD"=R_Y2_HD,
                       "discard_invalid_RRs"=discard_invalid_RRs,
                       "set_RR_C_Y2_eq_RR_C_Y1"=set_RR_C_Y2_eq_RR_C_Y1,
                       "adjust_RR_X_Y1_only"=adjust_RR_X_Y1_only,
                       "use_F_RR_C_Y2"=use_F_RR_C_Y2,
                       "range_F_RR_C_Y2"=range_F_RR_C_Y2,
                       "use_F_RR_Y1_C1"=use_F_RR_Y1_C1,
                       "range_F_RR_Y1_C1"=range_F_RR_Y1_C1,
                       "use_P_recovery"=use_P_recovery,
                       "range_P_recovery"=range_P_recovery,
                       "use_F_new"=use_F_new,
                       "range_F_new"=range_F_new
)

#---------------------------------------------------------------------------------------------------------------------

post_process <- function(filtered1){
  RR_base <- filtered1[,"E(Y1|X)"]/filtered1[,"E(Y1|~X)"]
  RR_obs <- filtered1[,"E(Y2|X)"]/filtered1[,"E(Y2|~X)"]
  true_effect <- filtered1[,"RR_X_Y2"]
  PERR <- RR_obs/RR_base
  PERR_over_true <- PERR/true_effect
  # how to return all individually...?
}
