# Supplementary material for: Assessing the prior event rate ratio method via probabilistic bias analysis on a Bayesian network
Source: Stat Med. 2019 Dec 1;39(5):639–59. doi: 10.1002/sim.8435 (PMC7027899; doi:10.1002/sim.8435)
Supplement: Supplementary file 1 — SIM_8435‐Suppl‐0001.zip [file SIM-39-639-s001.zip › PBA_tools.R]

require(ggplot2)
require(gridExtra)
require(cowplot)
require(ggpubr)
require(DescTools)
require(canprot)

plot_PERR_paper_result <- function(nsamples){
  prior_person_weeks_SD <- 824251
  prior_events_SD <- 173
  prior_person_weeks_HD <- 420292
  prior_events_HD <- 136
  post_person_weeks_SD <- 1612773
  post_events_SD <- 480
  post_person_weeks_HD <- 797475
  post_events_HD <- 275
  
  vec_prior_events_SD <- rpois(nsamples,prior_events_SD)
  vec_prior_events_HD <- rpois(nsamples, prior_events_HD)
  vec_post_events_SD <- rpois(nsamples, post_events_SD)
  vec_post_events_HD <- rpois(nsamples, post_events_HD)
  
  vec_RR_prior <- (vec_prior_events_HD/prior_person_weeks_HD)/
    (vec_prior_events_SD/prior_person_weeks_SD)
  vec_RR_post <- (vec_post_events_HD/post_person_weeks_HD)/(vec_post_events_SD/post_person_weeks_SD)
  vec_PERR <- vec_RR_post/vec_RR_prior
  vec_PERR_effec <- 100*(1-vec_PERR)
  # hist(vec_PERR_effec, xlim=c(0,100),breaks=30)
  # distr_prior_events_HD <- ppois(x=0:1000, 522)
  # distr_post_events_SD <- ppois(x=0:1000, 981)
  # distr_post_events_HD <- ppois(x=0:1000, 1141)
  LCI <- quantile(vec_PERR_effec,0.025)
  UCI <- quantile(vec_PERR_effec,0.975)
  median_PERR <- quantile(vec_PERR_effec, 0.5)
  mean_PERR <- mean(vec_PERR_effec)
  PERR_result <- paste("PERR=",median_PERR,"(",LCI,";",UCI,")")
  # print(median_PERR)
  print(PERR_result)
  return(vec_PERR_effec)
}

plot_fig8 <- function(frame){
  # rVE_PERR <- c(25,2,43) # point estimate and CI of rVE from PERR paper
  xmin <- -50
  xmax <- 100
  VA_PERR_paper_vec <- plot_PERR_paper_result(50000)
  VA_PERR_paper_frame <- data.frame("rVE"=VA_PERR_paper_vec)
  frame_processed <- 100*(1-frame$RR_X_Y2); frame_processed <- data.frame("rVE"=frame_processed)
  
  histogram_plot <- ggplot(frame_processed, aes(x=rVE)) +
    geom_histogram(aes(y=..density..), data=frame_processed,fill="red", alpha=1, binwidth=3) +
    geom_histogram(aes(y=..density..), data=VA_PERR_paper_frame, fill="blue", alpha=0.5, binwidth=3) +
    xlim(-50,100)  + scale_y_continuous(breaks=c(0.0,0.02, 0.04)) +
    xlab("rVE, HD vs SD")  + ylab("P") 
    # xlab("rVE, HD vs SD")  + ylab("P") + theme(axis.title.y = element_blank()) 
  
  
  # panel <- make_single_histogram(frame_processed,VA_PERR_paper_frame,FALSE)
  ggsave("Fig8.png",width=6, height=4)
  
  
}

CLES_and_HodgesLehmann <- function(frame) {
  # VA_paper_N is the number of samples to use in reproducing the distribution of the PERR paper results:
  VA_paper_N <- 1000

  PBA_vec <- 100*(1-frame$RR_X_Y2)
  N_PBA <- length(PBA_vec)
  # VA_PERR_paper_vec <- plot_PERR_paper_result(N_PBA)
  VA_PERR_paper_vec <- plot_PERR_paper_result(VA_paper_N)
  # The PBA result:
  PBA_result_median <- quantile(PBA_vec,0.5)
  PBA_LCI <- quantile(PBA_vec, 0.025)
  PBA_UCI <- quantile(PBA_vec, 0.975)
  PBA_output <- paste("PBA result:",PBA_result_median,"(",PBA_LCI,";",PBA_UCI,")")
  print(PBA_output)
  
  hodges_lehmann <- HodgesLehmann(VA_PERR_paper_vec,PBA_vec)
  hodges_lehmann_output <- paste("Two-sample Hodges-Lehmann ",hodges_lehmann)
  print(hodges_lehmann_output)
  print("NOTE: positive value=PBA higher than PERR estimate; negative value=PBA lower than PERR estimate")
  CLES_result <- CLES(PBA_vec,VA_PERR_paper_vec)
  CLES_output <- paste("Common-language effect size (CLES) ",CLES_result)
  print(CLES_output)
  # plotting:
  PBA_frame <- data.frame("RR_X_Y2"=PBA_vec, "label"="PBA")
  VA_PERR_frame <- data.frame("RR_X_Y2"=VA_PERR_paper_vec, "label"="VA PERR")
  flattened_frame <- rbind(PBA_frame,VA_PERR_frame)
  # plot1 <- ggplot(data.frame(flattened_frame), aes(RR_X_Y2)) + geom_histogram(aes(y=..count../sum(..count..),fill=label), binwidth = 5, position="identity", alpha=0.7) + xlim(-200,100) + xlab("rVE, HD vs SD") + ylab("P")
  # alt version:
  # plot1 <- ggplot(flattened_frame, aes(x=RR_X_Y2)) +
  #   geom_histogram(aes(y=..count../sum(..count..)), data=PBA_frame,fill="red", alpha=1, binwidth=3) +
  #   geom_histogram(aes(y=..count../sum(..count..)), data=VA_PERR_frame, fill="blue", alpha=0.5, binwidth=3) +
  #   xlim(-200,100)  + xlab("rVE, HD vs SD") + ylab("P")
  
  # ggplot(flattened_frame, aes(x=RR_X_Y2)) +geom_histogram(data=subset(flattened_frame,)) 
  # print(plot1)
  
}
