# Supplementary material for: Assessing the prior event rate ratio method via probabilistic bias analysis on a Bayesian network
Source: Stat Med. 2019 Dec 1;39(5):639–59. doi: 10.1002/sim.8435 (PMC7027899; doi:10.1002/sim.8435)
Supplement: Supplementary file 1 — SIM_8435‐Suppl‐0001.zip [file SIM-39-639-s001.zip › run_PBA_and_plot.R]

Nreps <- 1000 # Set to 50000 for paper!
source('./analytic_DAG_v7.0.R')
source('./PBA_tools.R')
source('./Fig8_inputs.R')
frame_fig8 <- DAG_PBA_analytic_adjust(Nreps, PBA_input_list)
plot_fig8(frame_fig8)
CLES_and_HodgesLehmann(frame_fig8)
